# Supplementary material for: Antibacterial and Antifungal Properties of Ocotea indecora Essential Oil and Its Nanoemulsion
Source: Pharmaceuticals (Basel). 2025 Dec 18;18(12):1909. doi: 10.3390/ph18121909 (PMC12736034; doi:10.3390/ph18121909)
Supplement: Supplementary file 1 [file pharmaceuticals-18-01909-s001.zip]

Archive with 1 entries (1 files):
- pharmaceuticals-3948315-supplementary.pdf
